# Supplementary material for: Attenuation of the BTLA/HVEM Regulatory Network in the Circulation in Primary Sjögren’s Syndrome
Source: J Clin Med. 2022 Jan 21;11(3):535. doi: 10.3390/jcm11030535 (PMC8837091; doi:10.3390/jcm11030535)
Supplement: Supplementary file 1 [file jcm-11-00535-s001.zip]

Archive with 1 entries (1 files):
- jcm-1559005-supplementary.pdf
